# Supplementary material for: Target-Specific Exosome Isolation through Aptamer-Based Microfluidics
Source: Biosensors (Basel). 2022 Apr 18;12(4):257. doi: 10.3390/bios12040257 (PMC9027373; doi:10.3390/bios12040257)
Supplement: Supplementary file 1 [file biosensors-12-00257-s001.zip]

Archive with 1 entries (1 files):
- biosensors-1540743-supplementary.pdf
